# Supplementary material for: Hiring of the Anti-Quorum Sensing Activities of Hypoglycemic Agent Linagliptin to Alleviate the Pseudomonas aeruginosa Pathogenesis
Source: Microorganisms. 2022 Dec 12;10(12):2455. doi: 10.3390/microorganisms10122455 (PMC9783625; doi:10.3390/microorganisms10122455)
Supplement: Supplementary file 1 [file microorganisms-10-02455-s001.zip]

Archive with 1 entries (1 files):
- microorganisms-2020841-supplementary.pdf
